# Supplementary material for: (4S,5S)-2-(2-Fluoro­phen­yl)-1,3-dioxolane-4,5-dicarboxamide
Source: Acta Crystallogr Sect E Struct Rep Online. 2008 Nov 29;64(Pt 12):o2499. doi: 10.1107/S1600536808039470 (PMC3257070; doi:10.1107/S1600536808039470)
Supplement: Supplementary file 1 [file e-64-o2499-sup1.cif]

##############################################################################
###                                                                        ###
###        Electronic paper (Acta Crystallographica Section E)             ###
###                                                                        ###
##############################################################################
#                                                                            #
# This CIF contains the data in a paper accepted for publication in Acta     #
# Crystallographica Section E. It conforms to the requirements of Notes      #
# for Authors for Section E, and has been peer reviewed under the auspices   #
# of the IUCr Commission on Journals.                                        #
#                                                                            #
# Full details of the Crystallographic Information File format               #
# are given in the paper "The Crystallographic Information File (CIF):       #
# a New Standard Archive File for Crystallography" by S. R. Hall, F. H.      #
# Allen and I. D. Brown [Acta Cryst. (1991), A47, 655-685].                  #
#                                                                            #
# The current version of the core CIF dictionary is obtainable from          #
# ftp://ftp.iucr.org/pub/cif_core.dic. The current version number is 2.4.    #
#                                                                            #
# Software is freely available for graphical display of the structure(s) in  #
# this CIF.  For information consult the CIF home page http://www.iucr.org/  #
# cif/home.html                                                              #
#                                                                            #
# This file may be used for bona fide research purposes within the           #
# scientific community so long as proper attribution is given to the journal # 
# article from which it was obtained.                                        #
#                                                                            #
##############################################################################
                                             
data_global
_audit_creation_method     'from SHELXL97 CIF and IUCr SHELXL97-template'
_journal_date_recd_electronic     2008-11-21
_journal_date_accepted     2008-11-24
_journal_name_full     'Acta Crystallographica, Section E'
_journal_year     2008
_journal_volume     64
_journal_issue     12
_journal_page_first     o2499
_journal_page_last     o2499
_journal_paper_category     QO
_journal_coeditor_code     HK2584
_publ_contact_author_name     ' De-Cai Wang'
_publ_contact_author_address
;
Department of Pharmaceutical Engineering,
College of Life Science and Pharmaceutical Engineering,
Nanjing University of Technolgy,
Xinmofan Road No.5 Nanjing,
Nanjing 210009
People's Republic of China
;
_publ_contact_author_email     dcwang@njut.edu.cn
_publ_contact_author_fax     '86 25  83172092'
_publ_contact_author_phone     '86 25  83172092'
_publ_section_title
;
(4<i>S</i>,5<i>S</i>)-2-(2-Fluorophenyl)-1,3-dioxolane-4,5-dicarboxamide
;
loop_
    _publ_author_name
    _publ_author_address
    'Xin-Hua Li'
;
Sate Key Laboratory of Materials-Oriented Chemical Engineering,
College of Life Science and Pharmaceutical Engineering,
Nanjing University of Technology,
Xinmofan Road No. 5 Nanjing,
Nanjing 210009
People's Republic of China
;
    'De-Cai Wang'
;
Sate Key Laboratory of Materials-Oriented Chemical Engineering,
College of Life Science and Pharmaceutical Engineering,
Nanjing University of Technology,
Xinmofan Road No. 5 Nanjing,
Nanjing 210009
People's Republic of China
;
    'Bo-Nian Liu'
;
College of Science,
Nanjing University of Technolgy,
Xinmofan Road No. 5 Nanjing,
Nanjing 210009
People's Republic of China
;
    'Wei Xu'
;
Sate Key Laboratory of Materials-Oriented Chemical Engineering,
College of Life Science and Pharmaceutical Engineering,
Nanjing University of Technology,
Xinmofan Road No. 5 Nanjing,
Nanjing 210009
People's Republic of China
;
data_I
_audit_creation_method     SHELXL-97
_chemical_name_systematic
;
(4<i>S</i>,5<i>S</i>)-2-(2-Fluorophenyl)-1,3-dioxolane-4,5-dicarboxamide
;
_chemical_name_common     ?
_chemical_formula_moiety     'C11 H11 F N2 O4'
_chemical_formula_sum     'C11 H11 F N2 O4'
_chemical_formula_iupac     'C11 H11 F N2 O4'
_chemical_formula_weight     254.22
_chemical_melting_point     ?
_symmetry_cell_setting     orthorhombic
_symmetry_space_group_name_H-M     'P 21 21 21'
_symmetry_space_group_name_Hall     'P 2ac 2ab'
loop_
    _symmetry_equiv_pos_as_xyz
    'x, y, z'
    '-x+1/2, -y, z+1/2'
    'x+1/2, -y+1/2, -z'
    '-x, y+1/2, -z+1/2'
_cell_length_a     4.8760(5)
_cell_length_b     9.1290(7)
_cell_length_c     24.8160(9)
_cell_angle_alpha     90.00
_cell_angle_beta     90.00
_cell_angle_gamma     90.00
_cell_volume     1104.63(15)
_cell_formula_units_Z     4
_cell_measurement_reflns_used     25
_cell_measurement_theta_min     9
_cell_measurement_theta_max     12
_cell_measurement_temperature     294(2)
_exptl_crystal_description     block
_exptl_crystal_colour     colorless
_exptl_crystal_size_max     0.40
_exptl_crystal_size_mid     0.10
_exptl_crystal_size_min     0.10
_exptl_crystal_density_diffrn     1.529
_exptl_crystal_density_meas     ?
_exptl_crystal_density_method     'not measured'
_exptl_crystal_F_000     528
_exptl_absorpt_coefficient_mu     0.128
_exptl_absorpt_correction_type     psi-scan
_exptl_absorpt_process_details     '(North <i>et al.</i>,  1968)'
_exptl_absorpt_correction_T_min     0.9782
_exptl_absorpt_correction_T_max     0.9873
_exptl_special_details
;
;
_diffrn_ambient_temperature     294(2)
_diffrn_radiation_type     MoK\a
_diffrn_radiation_wavelength     0.71073
_diffrn_radiation_source     'fine-focus sealed tube'
_diffrn_radiation_monochromator     graphite
_diffrn_measurement_device_type     'Enraf--Nonius CAD-4'
_diffrn_measurement_method     '\w/2\q'
_diffrn_detector_area_resol_mean     ?
_diffrn_reflns_number     2157
_diffrn_reflns_av_R_equivalents     0.0722
_diffrn_reflns_av_sigmaI/netI     0.0934
_diffrn_reflns_theta_min     1.64
_diffrn_reflns_theta_max     26.03
_diffrn_reflns_theta_full     26.03
_diffrn_measured_fraction_theta_max     0.995
_diffrn_measured_fraction_theta_full     0.995
_diffrn_reflns_limit_h_min     -5
_diffrn_reflns_limit_h_max     5
_diffrn_reflns_limit_k_min     0
_diffrn_reflns_limit_k_max     11
_diffrn_reflns_limit_l_min     0
_diffrn_reflns_limit_l_max     30
_diffrn_standards_number     3
_diffrn_standards_interval_count     ?
_diffrn_standards_interval_time     120
_diffrn_standards_decay_%     0
_refine_special_details
;
Refinement of <i>F</i>^2^ against ALL reflections. The weighted <i>R</i>-factor
<i>wR</i> and goodness of fit <i>S</i> are based on <i>F</i>^2^, conventional
<i>R</i>-factors <i>R</i> are based on <i>F</i>, with <i>F</i> set to zero for
negative <i>F</i>^2^. The threshold expression of <i>F</i>^2^ >
\s(<i>F</i>^2^) is used only for calculating <i>R</i>-factors(gt) <i>etc</i>.
and is not relevant to the choice of reflections for refinement.
<i>R</i>-factors based on <i>F</i>^2^ are statistically about twice as large
as those based on <i>F</i>, and <i>R</i>- factors based on ALL data will be
even larger.
;
_reflns_number_total     1301
_reflns_number_gt     898
_reflns_threshold_expression     I>2\s(I)
_refine_ls_structure_factor_coef     Fsqd
_refine_ls_matrix_type     full
_refine_ls_R_factor_all     0.0901
_refine_ls_R_factor_gt     0.0597
_refine_ls_wR_factor_gt     0.1069
_refine_ls_wR_factor_ref     0.1246
_refine_ls_goodness_of_fit_ref     1.000
_refine_ls_restrained_S_all     1.000
_refine_ls_number_reflns     1301
_refine_ls_number_parameters     164
_refine_ls_number_restraints     0
_refine_ls_hydrogen_treatment     constr
_refine_ls_weighting_scheme     calc
_refine_ls_weighting_details
           'calc w=1/[\s^2^(Fo^2^)+(0.002P)^2^+1.775P] where P=(Fo^2^+2Fc^2^)/3'
_atom_sites_solution_hydrogens     geom
_atom_sites_solution_primary     direct
_atom_sites_solution_secondary     difmap
_refine_ls_shift/su_max     0.000
_refine_ls_shift/su_mean     0.000
_refine_diff_density_max     0.272
_refine_diff_density_min     -0.234
_refine_ls_extinction_method     'SHELXL97 (Sheldrick, 2008)'
_refine_ls_extinction_coef     0.023(4)
_refine_ls_extinction_expression
                                  'Fc^*^=kFc[1+0.001xFc^2^\l^3^/sin(2\q)]^-1/4^'
_refine_ls_abs_structure_details     ?
_refine_ls_abs_structure_Flack     ?
loop_
    _atom_type_symbol
    _atom_type_description
    _atom_type_scat_dispersion_real
    _atom_type_scat_dispersion_imag
    _atom_type_scat_source
    'C' 'C' 0.0033 0.0000
                         'International Tables Vol C Tables 4.2.6.8 and 6.1.1.4'
    'H' 'H' 0.0000 0.0000
                         'International Tables Vol C Tables 4.2.6.8 and 6.1.1.4'
    'F' 'F' 0.0171 0.0000
                         'International Tables Vol C Tables 4.2.6.8 and 6.1.1.4'
    'N' 'N' 0.0061 0.0000
                         'International Tables Vol C Tables 4.2.6.8 and 6.1.1.4'
    'O' 'O' 0.0106 0.0000
                         'International Tables Vol C Tables 4.2.6.8 and 6.1.1.4'
_computing_data_collection     'CAD-4 Software (Enraf--Nonius, 1985)'
_computing_cell_refinement     'CAD-4 Software (Enraf--Nonius, 1985)'
_computing_data_reduction     'XCAD4 (Harms & Wocadlo, 1995)'
_computing_structure_solution     'SHELXS97 (Sheldrick, 2008)'
_computing_structure_refinement     'SHELXL97 (Sheldrick, 2008)'
_computing_molecular_graphics     'ORTEP-3 for Windows (Farrugia, 1997)'
_computing_publication_material     'WinGX (Farrugia, 1999)'
loop_
    _atom_site_type_symbol
    _atom_site_label
    _atom_site_fract_x
    _atom_site_fract_y
    _atom_site_fract_z
    _atom_site_U_iso_or_equiv
    _atom_site_adp_type
    _atom_site_calc_flag
    _atom_site_refinement_flags
    _atom_site_occupancy
    _atom_site_disorder_assembly
    _atom_site_disorder_group
    O O1 0.6898(8) 0.3384(4) 0.36430(13) 0.0497(10) Uani d . 1 . .
    O O2 0.9373(9) 0.5438(3) 0.37339(12) 0.0489(10) Uani d . 1 . .
    O O3 1.1580(8) 0.2201(5) 0.44108(17) 0.0576(11) Uani d . 1 . .
    O O4 0.7161(10) 0.6057(4) 0.50750(13) 0.0599(12) Uani d . 1 . .
    N N1 0.7627(11) 0.0954(4) 0.44684(15) 0.0513(12) Uani d . 1 . .
    H H1A 0.8450 0.0144 0.4540 0.062 Uiso calc R 1 . .
    H H1B 0.5866 0.0979 0.4449 0.062 Uiso calc R 1 . .
    N N2 0.5605(12) 0.6946(5) 0.42850(18) 0.0681(16) Uani d . 1 . .
    H H2A 0.4529 0.7561 0.4441 0.082 Uiso calc R 1 . .
    H H2B 0.5674 0.6905 0.3939 0.082 Uiso calc R 1 . .
    F F1 0.4814(11) 0.6150(5) 0.30682(15) 0.1054(16) Uani d . 1 . .
    C C1 0.6335(15) 0.5470(7) 0.2681(2) 0.0633(18) Uani d . 1 . .
    C C2 0.572(2) 0.5797(8) 0.2158(3) 0.083(2) Uani d . 1 . .
    H H2 0.4353 0.6472 0.2076 0.099 Uiso calc R 1 . .
    C C3 0.715(2) 0.5109(8) 0.1758(3) 0.088(3) Uani d . 1 . .
    H H3 0.6700 0.5274 0.1399 0.105 Uiso calc R 1 . .
    C C4 0.9265(19) 0.4170(9) 0.1887(2) 0.095(3) Uani d . 1 . .
    H H4 1.0286 0.3731 0.1615 0.114 Uiso calc R 1 . .
    C C5 0.9875(19) 0.3878(8) 0.2426(2) 0.076(2) Uani d . 1 . .
    H H5 1.1281 0.3230 0.2511 0.092 Uiso calc R 1 . .
    C C6 0.8410(14) 0.4542(6) 0.2832(2) 0.0539(16) Uani d . 1 . .
    C C7 0.9126(13) 0.4196(6) 0.34082(18) 0.0466(13) Uani d . 1 . .
    H H7 1.0818 0.3617 0.3423 0.056 Uiso calc R 1 . .
    C C8 0.7392(14) 0.3487(5) 0.42137(18) 0.0461(14) Uani d . 1 . .
    H H8 0.5644 0.3507 0.4409 0.055 Uiso calc R 1 . .
    C C9 0.8871(13) 0.4968(5) 0.42764(19) 0.0470(14) Uani d . 1 . .
    H H9 1.0617 0.4826 0.4465 0.056 Uiso calc R 1 . .
    C C10 0.9067(11) 0.2163(6) 0.4389(2) 0.0407(12) Uani d . 1 . .
    C C11 0.7142(14) 0.6068(5) 0.4576(2) 0.0492(14) Uani d . 1 . .
loop_
    _atom_site_aniso_label
    _atom_site_aniso_U_11
    _atom_site_aniso_U_22
    _atom_site_aniso_U_33
    _atom_site_aniso_U_12
    _atom_site_aniso_U_13
    _atom_site_aniso_U_23
    O1 0.056(2) 0.0459(19) 0.0467(19) -0.007(2) -0.009(2) 0.0041(16)
    O2 0.059(2) 0.0420(18) 0.0451(19) -0.007(2) 0.006(2) -0.0011(15)
    O3 0.038(2) 0.059(2) 0.075(3) -0.006(2) -0.003(2) 0.007(2)
    O4 0.079(3) 0.054(2) 0.046(2) -0.016(3) 0.003(2) -0.0063(17)
    N1 0.055(3) 0.044(2) 0.055(2) -0.001(3) -0.009(3) 0.008(2)
    N2 0.093(4) 0.060(3) 0.052(3) 0.020(4) 0.000(3) -0.004(2)
    F1 0.106(4) 0.128(4) 0.082(3) 0.045(4) -0.016(3) 0.000(3)
    C1 0.071(5) 0.066(4) 0.054(3) 0.003(4) -0.003(3) 0.005(3)
    C2 0.106(6) 0.072(4) 0.070(4) -0.004(5) -0.022(5) 0.017(4)
    C3 0.118(7) 0.091(5) 0.053(4) -0.021(6) -0.021(5) 0.021(4)
    C4 0.108(6) 0.134(7) 0.043(3) -0.003(7) 0.000(4) -0.005(4)
    C5 0.088(5) 0.087(5) 0.054(4) 0.010(5) 0.009(4) -0.010(3)
    C6 0.068(4) 0.048(3) 0.046(3) -0.003(3) 0.000(3) 0.005(2)
    C7 0.048(3) 0.047(3) 0.045(3) 0.002(3) 0.001(3) 0.000(2)
    C8 0.063(4) 0.037(2) 0.038(3) 0.003(3) -0.002(3) 0.002(2)
    C9 0.056(4) 0.042(3) 0.043(3) 0.001(3) 0.002(3) 0.003(2)
    C10 0.045(3) 0.039(3) 0.038(3) 0.001(3) 0.001(3) -0.002(2)
    C11 0.062(4) 0.039(3) 0.047(3) -0.009(3) 0.002(3) -0.006(2)
_geom_special_details
;
All e.s.d.'s (except the e.s.d. in the dihedral angle between two l.s. planes)
are estimated using the full covariance matrix. The cell e.s.d.'s are taken
into account individually in the estimation of e.s.d.'s in distances, angles
and torsion angles; correlations between e.s.d.'s in cell parameters are only
used when they are defined by crystal symmetry. An approximate (isotropic)
treatment of cell e.s.d.'s is used for estimating e.s.d.'s involving l.s.
planes.
;
loop_
    _geom_bond_atom_site_label_1
    _geom_bond_atom_site_label_2
    _geom_bond_site_symmetry_2
    _geom_bond_distance
    _geom_bond_publ_flag
    O1 C7 . 1.438(6) ?
    O1 C8 . 1.440(5) ?
    O2 C7 . 1.398(5) ?
    O2 C9 . 1.434(5) ?
    O3 C10 . 1.227(6) ?
    O4 C11 . 1.240(5) ?
    N1 C10 . 1.323(6) ?
    N1 H1A . 0.8600 ?
    N1 H1B . 0.8600 ?
    N2 H2A . 0.8600 ?
    N2 H2B . 0.8600 ?
    F1 C1 . 1.363(7) ?
    C2 C1 . 1.366(7) ?
    C2 H2 . 0.9300 ?
    C3 C2 . 1.367(10) ?
    C3 C4 . 1.378(11) ?
    C3 H3 . 0.9300 ?
    C4 H4 . 0.9300 ?
    C5 C4 . 1.396(8) ?
    C5 H5 . 0.9300 ?
    C6 C1 . 1.372(8) ?
    C6 C5 . 1.376(8) ?
    C7 C6 . 1.505(7) ?
    C7 H7 . 0.9800 ?
    C8 H8 . 0.9800 ?
    C9 C8 . 1.540(7) ?
    C9 H9 . 0.9800 ?
    C10 C8 . 1.522(7) ?
    C11 N2 . 1.313(7) ?
    C11 C9 . 1.507(7) ?
loop_
    _geom_angle_atom_site_label_1
    _geom_angle_atom_site_label_2
    _geom_angle_atom_site_label_3
    _geom_angle_site_symmetry_1
    _geom_angle_site_symmetry_3
    _geom_angle
    _geom_angle_publ_flag
    C7 O1 C8 . . 103.8(4) ?
    C7 O2 C9 . . 106.6(3) ?
    C10 N1 H1A . . 120.0 ?
    C10 N1 H1B . . 120.0 ?
    H1A N1 H1B . . 120.0 ?
    C11 N2 H2A . . 120.0 ?
    C11 N2 H2B . . 120.0 ?
    H2A N2 H2B . . 120.0 ?
    F1 C1 C2 . . 116.8(7) ?
    F1 C1 C6 . . 119.4(5) ?
    C2 C1 C6 . . 123.9(7) ?
    C1 C2 C3 . . 118.5(7) ?
    C1 C2 H2 . . 120.8 ?
    C3 C2 H2 . . 120.8 ?
    C2 C3 C4 . . 119.9(6) ?
    C2 C3 H3 . . 120.0 ?
    C4 C3 H3 . . 120.0 ?
    C3 C4 C5 . . 120.1(7) ?
    C3 C4 H4 . . 120.0 ?
    C5 C4 H4 . . 120.0 ?
    C6 C5 C4 . . 120.5(7) ?
    C6 C5 H5 . . 119.8 ?
    C4 C5 H5 . . 119.8 ?
    C1 C6 C5 . . 117.1(6) ?
    C1 C6 C7 . . 124.1(5) ?
    C5 C6 C7 . . 118.9(6) ?
    O1 C7 C6 . . 108.5(5) ?
    O1 C7 H7 . . 110.1 ?
    O2 C7 O1 . . 104.4(4) ?
    O2 C7 C6 . . 113.5(4) ?
    O2 C7 H7 . . 110.1 ?
    C6 C7 H7 . . 110.1 ?
    O1 C8 C10 . . 108.6(4) ?
    O1 C8 C9 . . 103.6(4) ?
    O1 C8 H8 . . 109.9 ?
    C9 C8 H8 . . 109.9 ?
    C10 C8 C9 . . 114.6(5) ?
    C10 C8 H8 . . 109.9 ?
    O2 C9 C8 . . 104.3(4) ?
    O2 C9 C11 . . 111.0(4) ?
    O2 C9 H9 . . 109.8 ?
    C8 C9 H9 . . 109.8 ?
    C11 C9 C8 . . 111.9(5) ?
    C11 C9 H9 . . 109.8 ?
    O3 C10 N1 . . 123.2(6) ?
    O3 C10 C8 . . 121.8(5) ?
    O4 C11 N2 . . 123.9(6) ?
    O4 C11 C9 . . 118.9(5) ?
    N1 C10 C8 . . 114.8(4) ?
    N2 C11 C9 . . 117.1(5) ?
loop_
    _geom_hbond_atom_site_label_D
    _geom_hbond_atom_site_label_H
    _geom_hbond_atom_site_label_A
    _geom_hbond_site_symmetry_A
    _geom_hbond_distance_DH
    _geom_hbond_distance_HA
    _geom_hbond_distance_DA
    _geom_hbond_angle_DHA
    _geom_hbond_publ_flag
    N1 H1A O4 3_556 0.86 2.32 3.089(4) 149 yes
    N1 H1B O3 1_455 0.86 2.37 3.164(4) 153 yes
    N2 H2A O4 3_466 0.86 2.09 2.944(5) 172 yes
    N2 H2B F1 . 0.86 2.31 3.130(4) 160 yes
