# Supplementary material for: (4S,5S)-2-(2-Fluoro­phen­yl)-1,3-dioxolane-4,5-dicarboxamide
Source: Acta Crystallogr Sect E Struct Rep Online. 2008 Nov 29;64(Pt 12):o2499. doi: 10.1107/S1600536808039470 (PMC3257070; doi:10.1107/S1600536808039470)
Supplement: Supplementary file 2 [file e-64-o2499-Isup2.hkl]

#
# h,k,l, Fc-squared, Fo-squared, sigma(Fo-squared) and status flag
#
data_I
_shelx_title ' p in P 21 21 21'
_shelx_refln_list_code          4
_shelx_F_calc_maximum      124.83
_exptl_crystal_F_000       528.00
_reflns_d_resolution_high  0.8098
 
loop_
 _symmetry_equiv_pos_as_xyz
 'x, y, z'
 '-x+1/2, -y, z+1/2'
 'x+1/2, -y+1/2, -z'
 '-x, y+1/2, -z+1/2'
 
_cell_length_a     4.8760
_cell_length_b     9.1290
_cell_length_c    24.8160
_cell_angle_alpha  90.000
_cell_angle_beta   90.000
_cell_angle_gamma  90.000
 
_shelx_F_squared_multiplier     1.000
 
loop_
 _refln_index_h
 _refln_index_k
 _refln_index_l
 _refln_F_squared_calc
 _refln_F_squared_meas
 _refln_F_squared_sigma
 _refln_observed_status
   2   0   0       23.62       26.22      4.21 o
   4   0   0        0.84        1.37      2.33 o
   1   1   0    15582.49    15621.63   3176.32 o
   2   1   0       74.04       82.10      5.31 o
   3   1   0      261.23      232.52      6.91 o
   4   1   0      123.91      120.99      6.46 o
   5   1   0        0.00       -0.78      2.64 o
   0   2   0     4722.56     4655.44     79.40 o
   1   2   0     6679.98     5018.19   3478.02 o
   2   2   0        8.10        9.11      1.69 o
   3   2   0      184.41      178.18      6.19 o
   4   2   0        0.64       -0.30      2.00 o
   5   2   0        0.27        1.64      2.39 o
   1   3   0      155.62      130.46     92.52 o
   2   3   0      754.39      476.83    348.46 o
   3   3   0      311.03      293.91      8.66 o
   4   3   0      177.95      226.10     17.75 o
   5   3   0        0.03        0.90      2.34 o
   0   4   0     1264.14     1256.32     24.89 o
   1   4   0      911.94      691.64    465.05 o
   2   4   0       92.16      113.84      8.54 o
   3   4   0      482.01      402.46      2.05 o
   4   4   0      299.84      301.57    229.57 o
   5   4   0        0.18       -0.09      2.33 o
   1   5   0       90.11       89.05      4.25 o
   2   5   0      155.63      149.04      6.44 o
   3   5   0        0.82       -2.32      2.44 o
   4   5   0       20.10        2.41      4.00 o
   5   5   0        3.71        2.69      1.84 o
   0   6   0      169.15      163.60      6.37 o
   1   6   0      225.18      213.03     17.92 o
   2   6   0        9.95        2.21      2.66 o
   3   6   0       12.22       14.16     10.80 o
   4   6   0        0.01        7.52      3.06 o
   5   6   0        1.32        1.50      1.58 o
   1   7   0       23.75       21.02      3.58 o
   2   7   0        9.28        6.28      4.45 o
   3   7   0       47.27       55.19      5.58 o
   4   7   0        2.07        8.49      2.49 o
   0   8   0        0.98        0.27      2.81 o
   1   8   0       28.21       36.56      5.49 o
   2   8   0       26.29       10.88     15.32 o
   3   8   0       12.67        5.08      3.58 o
   4   8   0        5.62        4.17      2.21 o
   1   9   0        7.13       11.75      3.65 o
   2   9   0       19.37       16.30     14.49 o
   3   9   0        7.02        9.50      2.52 o
   0  10   0       20.36       23.61      3.68 o
   1  10   0       14.45       11.83      3.43 o
   2  10   0        1.16       -3.34      3.34 o
   1  11   0        2.05       -0.36      1.87 o
   1   0   1      245.52      258.35      5.87 o
   2   0   1       71.10       60.15      4.00 o
   3   0   1        0.14        1.87      1.87 o
   4   0   1      339.73      331.95     13.84 o
   5   0   1       30.59       34.66      6.17 o
   0   1   1     1081.66     1085.71      6.44 o
   1   1   1      371.17      389.89     11.67 o
   2   1   1      718.83      740.94     32.95 o
   3   1   1      103.22       89.58      5.42 o
   4   1   1      139.47      151.59      6.75 o
   5   1   1       58.63       74.43      5.93 o
   0   2   1        8.20        5.31      1.29 o
   1   2   1     1128.82      996.96     99.26 o
   2   2   1     1505.32     1526.50     30.57 o
   3   2   1       35.04       30.00      3.03 o
   4   2   1        7.07        4.75      2.43 o
   5   2   1       24.59       26.34      3.83 o
   0   3   1     1071.84     1103.65     17.39 o
   1   3   1     3499.99     3776.79    196.37 o
   2   3   1      272.72      247.22     15.13 o
   3   3   1      166.44      142.01      5.92 o
   4   3   1        7.65        7.92      2.80 o
   5   3   1        1.96       -0.41      2.44 o
   0   4   1      206.96      206.71      5.31 o
   1   4   1     1240.27     1065.08    116.63 o
   2   4   1      303.53      316.76      7.66 o
   3   4   1      293.14      232.48     35.02 o
   4   4   1       12.06        7.94     10.77 o
   5   4   1        1.72        0.87      2.54 o
   0   5   1        3.07        4.67      2.60 o
   1   5   1      218.99      185.35     20.06 o
   2   5   1       48.60       40.05     13.63 o
   3   5   1        1.25       -1.52      2.81 o
   4   5   1       33.01       21.40      2.95 o
   5   5   1       11.10        4.46      4.22 o
   0   6   1      259.67      253.22     17.99 o
   1   6   1      127.33      122.41      5.65 o
   2   6   1       16.10        9.70      7.37 o
   3   6   1      142.48      150.79      7.83 o
   4   6   1        8.31        7.01      6.73 o
   5   6   1       10.63        3.93      4.84 o
   0   7   1       16.45       14.57      2.74 o
   1   7   1       35.86       35.59      3.70 o
   2   7   1      148.66      148.62      7.48 o
   3   7   1       47.72       42.77      9.64 o
   4   7   1        6.64       10.16      3.16 o
   0   8   1       48.84       35.75      5.44 o
   1   8   1      225.99      256.10     10.89 o
   2   8   1       63.00       81.29      6.10 o
   3   8   1       66.33       52.58     19.63 o
   4   8   1        1.46        1.64      4.41 o
   0   9   1        1.09        2.12      2.31 o
   1   9   1       22.43       22.11      3.80 o
   2   9   1        6.67        6.76      3.12 o
   3   9   1       10.45        1.59      5.19 o
   0  10   1       17.88        8.54      3.64 o
   1  10   1        4.81        9.48      2.23 o
   2  10   1        0.54        2.15      3.61 o
   0  11   1       23.69       22.45      2.91 o
   1  11   1        8.84        6.64      1.93 o
   0   0   2        2.50        2.58      1.10 o
   1   0   2     5265.42     5566.63     28.92 o
   2   0   2     3431.36     3379.91     27.92 o
   3   0   2       80.97       62.61      5.36 o
   4   0   2        9.03       19.76      4.27 o
   5   0   2       41.22       59.79      6.97 o
   0   1   2     4781.26     4678.46    221.19 o
   1   1   2     1401.70     1362.78     10.10 o
   2   1   2      473.39      502.98     13.36 o
   3   1   2      118.97      115.12      4.88 o
   4   1   2       16.37       16.34      3.13 o
   5   1   2       11.67       22.38      3.13 o
   0   2   2     5545.68     5440.94    272.62 o
   1   2   2     3801.57     3527.37    218.94 o
   2   2   2      203.21      212.21      5.50 o
   3   2   2      138.73      128.46      5.24 o
   4   2   2       70.61       72.71      5.15 o
   5   2   2       11.40       14.01      3.10 o
   0   3   2      454.82      457.28      6.97 o
   1   3   2     1755.31     1745.81     22.89 o
   2   3   2      447.82      400.80     44.24 o
   3   3   2       25.82       28.18     14.96 o
   4   3   2      187.33      233.00     12.63 o
   5   3   2        4.32        1.84      2.75 o
   0   4   2       44.29       38.99      2.62 o
   1   4   2     1058.92     1072.27     12.68 o
   2   4   2     1544.77     1542.44     59.12 o
   3   4   2      306.71      214.86     72.26 o
   4   4   2       82.84       53.24      7.17 o
   5   4   2        0.85       -0.42      1.68 o
   0   5   2       16.40       12.00      2.36 o
   1   5   2       12.18       13.68      2.41 o
   2   5   2      259.16      237.65      3.21 o
   3   5   2      251.65      215.34     41.02 o
   4   5   2       26.09        9.20      7.67 o
   5   5   2        1.78        2.51      2.11 o
   0   6   2        0.07        2.54      2.31 o
   1   6   2       82.51       83.25      4.70 o
   2   6   2      296.80      223.84     61.00 o
   3   6   2      245.82      269.34     10.21 o
   4   6   2       36.18       43.11      7.03 o
   5   6   2        2.13        1.20      3.14 o
   0   7   2      188.78      193.94      7.81 o
   1   7   2       90.29       82.76      5.21 o
   2   7   2       74.48       62.53      9.26 o
   3   7   2       19.62       20.92      3.71 o
   4   7   2       22.36       17.70      2.92 o
   0   8   2       91.68       97.48     10.25 o
   1   8   2       28.24       33.27      4.20 o
   2   8   2       70.27       95.23     11.75 o
   3   8   2       12.31       16.04      3.54 o
   4   8   2       10.79       14.76      2.78 o
   0   9   2      154.34      187.93      8.45 o
   1   9   2       88.45      107.90      7.09 o
   2   9   2       11.08       21.02      6.67 o
   3   9   2        0.19       -2.25      2.50 o
   0  10   2      103.34      118.48     13.84 o
   1  10   2        5.41        3.97      2.86 o
   2  10   2       17.64        6.21      2.97 o
   0  11   2        0.05        0.47      1.85 o
   1  11   2        5.98        2.69      2.07 o
   1   0   3     1105.48     1159.61     13.19 o
   2   0   3      771.97      765.19     13.72 o
   3   0   3       69.17       66.00      5.42 o
   4   0   3        6.27       11.59      3.25 o
   5   0   3       54.96       87.78      8.72 o
   0   1   3       35.10       38.75      3.02 o
   1   1   3      416.76      389.24      6.99 o
   2   1   3      780.14      795.12     10.04 o
   3   1   3      220.50      271.72      7.24 o
   4   1   3       49.22       67.19      9.49 o
   5   1   3       16.27       17.80      3.72 o
   0   2   3      817.15      776.32      7.81 o
   1   2   3     4515.55     4149.78    331.85 o
   2   2   3      347.08      362.63      7.18 o
   3   2   3      185.84      198.59      6.71 o
   4   2   3       13.49       21.04      4.51 o
   5   2   3        7.29       15.48      2.96 o
   0   3   3      273.76      258.56      5.39 o
   1   3   3      632.71      627.11      8.78 o
   2   3   3     1204.09     1096.20     70.02 o
   3   3   3       51.48       38.08     16.61 o
   4   3   3       53.11       73.25     20.40 o
   5   3   3       10.62        7.54      2.74 o
   0   4   3        3.66        1.95      2.75 o
   1   4   3      807.92      763.81     70.14 o
   2   4   3      239.50      160.16      2.66 o
   3   4   3      105.27       93.29     22.26 o
   4   4   3       78.80       60.46     29.58 o
   5   4   3        1.11        1.15      2.00 o
   0   5   3      240.14      214.97     10.21 o
   1   5   3      278.85      274.10      7.33 o
   2   5   3       30.00       32.84     10.20 o
   3   5   3       55.60       50.31     15.14 o
   4   5   3       31.07       25.44      4.25 o
   5   5   3        0.51        0.70      2.19 o
   0   6   3      515.18      481.48     28.86 o
   1   6   3      159.56      152.22      6.12 o
   2   6   3      171.48      124.73     53.03 o
   3   6   3       12.78       17.87      3.31 o
   4   6   3       11.03       12.37      6.79 o
   5   6   3        2.31        2.54      1.68 o
   0   7   3        4.41        2.31      2.70 o
   1   7   3      116.71      134.51      6.44 o
   2   7   3        0.16        1.82      2.58 o
   3   7   3       14.21       17.39      3.80 o
   4   7   3       16.48       25.09      3.63 o
   0   8   3      315.02      322.85     35.38 o
   1   8   3       31.92       40.03      4.34 o
   2   8   3       93.81      111.55      6.74 o
   3   8   3        4.71        6.72      3.44 o
   4   8   3       14.30       13.80      2.38 o
   0   9   3       12.10        9.44      5.50 o
   1   9   3        1.01       -0.16      4.41 o
   2   9   3       10.35        8.51      3.14 o
   3   9   3       26.89       19.17      3.65 o
   0  10   3       37.25       43.99      4.53 o
   1  10   3        2.34        0.87      2.93 o
   2  10   3        0.37        1.48      2.34 o
   0  11   3        2.29        3.37      2.68 o
   1  11   3       14.81        7.17      3.39 o
   0   0   4      490.38      526.85      7.61 o
   1   0   4     3525.13     3473.23     24.38 o
   2   0   4      100.10      109.29      5.29 o
   3   0   4        3.87        3.62      1.95 o
   4   0   4        8.96        6.58      3.67 o
   5   0   4      130.84       93.20     12.50 o
   0   1   4       91.53       86.79      2.41 o
   1   1   4     1448.87     1456.71     34.55 o
   2   1   4      332.66      317.40     13.35 o
   3   1   4      309.73      294.63      8.41 o
   4   1   4       41.55       46.10      4.35 o
   5   1   4       12.71       22.10      3.57 o
   0   2   4      284.75      273.93      4.86 o
   1   2   4     2537.76     2700.80     47.81 o
   2   2   4      409.84      393.76      7.45 o
   3   2   4      147.53      143.88      7.12 o
   4   2   4        1.14        6.01      5.00 o
   5   2   4       39.52       38.37      4.02 o
   0   3   4      419.03      416.14      6.90 o
   1   3   4     1086.45     1051.44     11.68 o
   2   3   4      540.15      476.05     44.98 o
   3   3   4       62.12       56.80     10.86 o
   4   3   4       23.41       40.75      4.34 o
   5   3   4       21.76       14.81      5.10 o
   0   4   4      557.98      541.54      8.89 o
   1   4   4      703.73      723.21     11.14 o
   2   4   4       67.37       52.55      8.21 o
   3   4   4      104.95       48.73      2.20 o
   4   4   4       60.35       44.42      2.31 o
   5   4   4        2.07        2.61      5.32 o
   0   5   4      192.42      191.29     11.98 o
   1   5   4      427.16      437.13      9.33 o
   2   5   4       22.04       22.87      3.48 o
   3   5   4       16.19        1.98      2.67 o
   4   5   4       43.48       38.47      7.94 o
   5   5   4        2.02        4.99      1.80 o
   0   6   4      705.49      702.99     20.08 o
   1   6   4       20.48       19.23      2.82 o
   2   6   4      128.11       98.67     24.76 o
   3   6   4       12.98       15.92      3.19 o
   4   6   4       19.42       33.06      4.18 o
   5   6   4       11.18        9.22      2.28 o
   0   7   4      476.31      495.34     12.09 o
   1   7   4       57.47       65.87      5.09 o
   2   7   4      111.53      122.78      6.96 o
   3   7   4       47.30       70.01      5.38 o
   4   7   4       14.10       17.31      3.02 o
   0   8   4       42.01       40.28      4.55 o
   1   8   4       95.57       98.04      6.84 o
   2   8   4        7.35       16.83      3.41 o
   3   8   4        9.98        9.84      2.93 o
   4   8   4        8.31       11.89      2.20 o
   0   9   4        1.62        4.37      4.53 o
   1   9   4       43.61       47.35      5.03 o
   2   9   4       19.27       29.68      3.80 o
   3   9   4        2.95        1.13      2.53 o
   0  10   4       43.25       36.42      5.28 o
   1  10   4       40.83       40.11      5.04 o
   2  10   4        6.18        9.43      2.47 o
   0  11   4       17.85        9.29      2.56 o
   1   0   5        1.10       -1.41      1.73 o
   2   0   5        1.41        0.71      1.85 o
   3   0   5      475.50      462.10     13.57 o
   4   0   5       19.51       33.43      4.31 o
   5   0   5       20.59       18.05      4.75 o
   0   1   5     2525.43     2075.09   1327.38 o
   1   1   5     1352.18     1333.72     38.62 o
   2   1   5      494.95      504.20     11.83 o
   3   1   5       93.16      112.92      4.91 o
   4   1   5      109.30      113.84     15.23 o
   5   1   5       32.88       43.11      5.86 o
   0   2   5     3594.62     3600.37     58.24 o
   1   2   5     1280.75     1348.10     12.11 o
   2   2   5      549.72      520.94      8.85 o
   3   2   5      397.69      455.95     33.45 o
   4   2   5       12.65       14.18      3.32 o
   5   2   5        3.21        7.48      2.65 o
   0   3   5      575.68      542.07      8.17 o
   1   3   5      405.82      410.11      7.33 o
   2   3   5       40.94       32.06      5.34 o
   3   3   5      104.04      103.93      5.12 o
   4   3   5       69.16      100.89      6.34 o
   5   3   5        7.31        7.12      2.90 o
   0   4   5      404.56      398.40      7.85 o
   1   4   5      220.83      148.84     66.03 o
   2   4   5       49.26       31.24      8.71 o
   3   4   5      103.21       61.60      5.94 o
   4   4   5       45.84       33.13      2.36 o
   5   4   5       10.32        0.26      3.92 o
   0   5   5      777.95      808.15     25.39 o
   1   5   5      184.89      202.24      6.47 o
   2   5   5      114.46      111.29      5.53 o
   3   5   5        2.89        0.51      2.46 o
   4   5   5       47.52       29.51      2.32 o
   5   5   5        9.57        5.76      7.39 o
   0   6   5       54.88       57.31      4.34 o
   1   6   5      295.11      226.45     40.38 o
   2   6   5       23.81       25.18      6.36 o
   3   6   5       24.78       32.72      4.48 o
   4   6   5       28.52       28.20      6.70 o
   5   6   5        5.18       -1.17      2.47 o
   0   7   5      280.40      282.56     17.67 o
   1   7   5       48.08       57.93      4.49 o
   2   7   5      129.99      124.92     11.16 o
   3   7   5       15.17       22.41      3.77 o
   4   7   5       31.10       40.70      4.11 o
   0   8   5      367.13      384.45     15.72 o
   1   8   5       85.68       85.62     23.29 o
   2   8   5       25.17       31.87      4.31 o
   3   8   5        6.28        4.78      3.31 o
   4   8   5        1.02       -1.54      2.16 o
   0   9   5        0.90       -0.40      4.88 o
   1   9   5        7.77        7.69      3.16 o
   2   9   5        2.11        4.61      2.90 o
   3   9   5       14.81       18.39      3.05 o
   0  10   5        5.44        7.16      3.13 o
   1  10   5        6.41        9.47      2.84 o
   2  10   5        3.29        2.87      3.62 o
   0  11   5        0.04        3.64      3.69 o
   0   0   6     1474.47     1397.94     14.92 o
   1   0   6        1.67        1.88      1.47 o
   2   0   6       95.13      109.40      5.62 o
   3   0   6      200.65      229.21      9.73 o
   4   0   6       32.59       33.07      6.21 o
   5   0   6        0.41       -1.07      3.69 o
   0   1   6     1248.82     1274.43     16.82 o
   1   1   6     1707.57     1799.89     28.10 o
   2   1   6        4.26        3.65      1.42 o
   3   1   6      320.99      382.70     13.74 o
   4   1   6       43.40       69.13      5.05 o
   5   1   6       15.21       11.87      3.38 o
   0   2   6     1411.32     1346.80     15.93 o
   1   2   6      497.72      545.83      8.46 o
   2   2   6      142.48      164.70      8.00 o
   3   2   6      261.09      306.59      8.44 o
   4   2   6       71.57       84.66      5.23 o
   5   2   6       55.85       81.20      5.48 o
   0   3   6      309.92      330.15     12.57 o
   1   3   6        6.13        2.71      3.51 o
   2   3   6      412.08      419.57      8.84 o
   3   3   6       20.60       25.99     20.22 o
   4   3   6       69.95       80.29      5.78 o
   5   3   6       20.59       27.97      3.80 o
   0   4   6      765.68      780.75     11.94 o
   1   4   6       49.04       42.08      1.99 o
   2   4   6       26.35       24.59     20.24 o
   3   4   6       80.95       62.08      6.43 o
   4   4   6       90.74       69.19     30.66 o
   5   4   6        2.81       -1.72      2.98 o
   0   5   6        8.05        6.18      3.54 o
   1   5   6      414.48      414.69      9.58 o
   2   5   6        2.83        2.56      1.99 o
   3   5   6        9.90       -0.13      3.65 o
   4   5   6        1.24        4.40      2.49 o
   5   5   6        8.91        5.68      3.38 o
   0   6   6      104.36      111.21      5.53 o
   1   6   6       57.14       57.92      4.07 o
   2   6   6       85.61       70.77     11.86 o
   3   6   6      124.14       98.02     43.48 o
   4   6   6        1.02        4.08      5.99 o
   0   7   6      161.70      162.96      7.32 o
   1   7   6      104.01       86.22     22.87 o
   2   7   6       54.71       48.25      6.25 o
   3   7   6        5.23        9.38      3.26 o
   4   7   6        2.23        0.35      2.86 o
   0   8   6        1.47        3.22      3.56 o
   1   8   6       44.88       49.64      5.03 o
   2   8   6       65.53       60.09      6.04 o
   3   8   6       20.25       14.89      3.78 o
   4   8   6        7.95        8.36      2.32 o
   0   9   6        0.30       -3.25      3.25 o
   1   9   6       29.72       31.95      4.60 o
   2   9   6        2.27       -0.21      2.61 o
   3   9   6       10.32       11.78      2.97 o
   0  10   6        0.01       -2.93      2.93 o
   1  10   6       18.41       13.99      3.56 o
   2  10   6       19.34       20.83      3.23 o
   0  11   6        0.50        2.96      1.84 o
   1   0   7       47.20       52.53      3.63 o
   2   0   7        2.00        6.31      2.41 o
   3   0   7      329.97      375.37     12.50 o
   4   0   7       77.61       76.10      7.15 o
   5   0   7       16.05        7.60      5.56 o
   0   1   7      398.73      419.08      7.55 o
   1   1   7      442.53      427.91     17.14 o
   2   1   7      516.88      534.51      8.95 o
   3   1   7      256.80      280.54      9.00 o
   4   1   7        9.47        7.15      2.57 o
   5   1   7       14.57       19.65      3.00 o
   0   2   7     1175.55     1115.40     11.97 o
   1   2   7      136.10      130.78     14.38 o
   2   2   7      179.42      215.67      6.07 o
   3   2   7       35.25       32.68      3.30 o
   4   2   7      104.67      123.65     11.97 o
   5   2   7        1.13        0.41      2.73 o
   0   3   7      186.95      176.99      5.09 o
   1   3   7      749.37      616.12      1.91 o
   2   3   7      235.61      227.05      7.48 o
   3   3   7       72.64       70.97      3.74 o
   4   3   7       60.10       76.72      6.39 o
   5   3   7        9.20       17.86      3.19 o
   0   4   7      460.08      451.33      9.99 o
   1   4   7      216.27      214.64      6.30 o
   2   4   7       60.06       43.09      3.23 o
   3   4   7       85.06       49.31      5.84 o
   4   4   7       62.31       57.87      3.33 o
   5   4   7        3.68        2.81      1.79 o
   0   5   7      645.14      665.71     26.89 o
   1   5   7      134.38      135.74     16.58 o
   2   5   7       30.62       28.58      9.61 o
   3   5   7       32.16       38.23      7.94 o
   4   5   7       40.74       41.59     17.00 o
   5   5   7        5.30        9.41      2.22 o
   0   6   7      207.21      203.06      7.46 o
   1   6   7        8.12       12.75      2.89 o
   2   6   7       63.00       57.28     12.62 o
   3   6   7        0.56       -2.94      3.35 o
   4   6   7       18.35       18.85     15.45 o
   0   7   7       18.86       14.87      3.10 o
   1   7   7      182.95      178.65      7.52 o
   2   7   7       65.95      100.18      8.83 o
   3   7   7       51.38       45.01      5.02 o
   4   7   7        1.72        3.11      2.55 o
   0   8   7       49.09       52.55      4.74 o
   1   8   7       15.95       16.64      5.09 o
   2   8   7       24.05       27.62      4.68 o
   3   8   7        8.49        6.45      3.11 o
   4   8   7        5.98        8.43      3.63 o
   0   9   7       12.98        8.28      2.81 o
   1   9   7       13.11       19.93      4.17 o
   2   9   7        7.07        7.44      2.94 o
   3   9   7        7.45       10.18      4.59 o
   0  10   7       10.70        7.19      3.24 o
   1  10   7       12.87       10.56      3.47 o
   2  10   7        2.15        4.98      2.82 o
   0   0   8     6354.86     5592.13    146.61 o
   1   0   8      115.62      129.72      6.29 o
   2   0   8       22.58       19.09      3.32 o
   3   0   8        1.38       -1.84      2.99 o
   4   0   8       12.87       14.27      3.87 o
   5   0   8       18.10       22.17      4.93 o
   0   1   8      507.08      534.40     22.61 o
   1   1   8      214.73      194.86      6.92 o
   2   1   8      351.52      390.39      7.96 o
   3   1   8        2.30        0.61      1.84 o
   4   1   8       37.52       49.07      5.15 o
   5   1   8       12.13       16.38      8.92 o
   0   2   8      524.21      533.14      8.07 o
   1   2   8      731.61      595.18    102.06 o
   2   2   8      203.75      215.05      6.09 o
   3   2   8       66.98       67.56      4.30 o
   4   2   8       33.48       23.51      4.52 o
   5   2   8       10.79       18.65      3.72 o
   0   3   8      227.90      246.37      6.20 o
   1   3   8      133.75      116.59     10.57 o
   2   3   8       97.80       98.18      4.56 o
   3   3   8       51.79       53.51      2.48 o
   4   3   8       28.55       42.84      6.00 o
   5   3   8        3.74        7.36      3.38 o
   0   4   8      248.99      259.95      6.89 o
   1   4   8      572.75      526.42     37.73 o
   2   4   8       81.01       71.06      8.75 o
   3   4   8        9.59       15.03      8.91 o
   4   4   8       91.12       52.26      2.72 o
   5   4   8       14.12       22.55      3.18 o
   0   5   8      349.35      399.79     11.03 o
   1   5   8      390.54      422.66     11.37 o
   2   5   8       31.15       27.66      2.30 o
   3   5   8       30.76       14.64      9.21 o
   4   5   8       57.24       60.24      5.85 o
   5   5   8        0.09       -0.96      1.89 o
   0   6   8       12.37       14.69      2.86 o
   1   6   8       85.60       79.19      9.25 o
   2   6   8       60.27       51.97     14.53 o
   3   6   8       34.28       33.10      3.61 o
   4   6   8        1.88        1.71      2.76 o
   0   7   8       19.95       18.13      3.15 o
   1   7   8       91.49       96.10      6.33 o
   2   7   8       54.78       71.51      7.62 o
   3   7   8       21.25       26.05      8.36 o
   4   7   8        2.80        4.10      2.35 o
   0   8   8       26.77       23.55      3.57 o
   1   8   8       70.27       68.29      9.43 o
   2   8   8       53.95       50.38      5.29 o
   3   8   8       14.35       10.97      3.55 o
   0   9   8        0.01        2.93      2.63 o
   1   9   8       21.96       27.71      5.52 o
   2   9   8        0.95        3.28      4.20 o
   3   9   8        6.05        1.96      5.81 o
   0  10   8       86.25       92.92      7.50 o
   1  10   8       25.13       20.82      4.10 o
   2  10   8        4.74        2.99      1.88 o
   1   0   9     1043.33     1040.66     16.57 o
   2   0   9        0.06        2.05      2.26 o
   3   0   9      623.84      671.62     17.30 o
   4   0   9        4.19        0.00      2.54 o
   5   0   9        0.11        1.62      3.35 o
   0   1   9     1742.70     1798.89     14.95 o
   1   1   9       86.58       95.68      5.23 o
   2   1   9      231.53      214.01     17.10 o
   3   1   9        9.13        8.66      4.45 o
   4   1   9       37.56       47.37      4.27 o
   5   1   9        8.63       16.68      4.80 o
   0   2   9      964.14      976.48     21.51 o
   1   2   9        2.88        3.02      1.54 o
   2   2   9      307.23      318.49     13.33 o
   3   2   9       17.48       19.22      3.69 o
   4   2   9       34.12       38.93      7.73 o
   5   2   9        2.53        3.39      2.22 o
   0   3   9      192.10      201.57      7.43 o
   1   3   9      219.90      226.23      6.22 o
   2   3   9       12.86       11.28     10.66 o
   3   3   9       49.66       44.79      5.42 o
   4   3   9       62.13       56.84     25.06 o
   5   3   9        4.26        6.75      3.88 o
   0   4   9      718.66      730.52     24.76 o
   1   4   9      203.10      203.79      9.56 o
   2   4   9       19.44       12.99      7.42 o
   3   4   9      150.46      115.70     34.39 o
   4   4   9       17.29       19.41     15.30 o
   5   4   9        7.36        4.99      3.25 o
   0   5   9      238.11      221.77      7.45 o
   1   5   9      149.82      136.49     28.12 o
   2   5   9       16.30        5.68      6.74 o
   3   5   9       48.15       48.95     20.58 o
   4   5   9       15.97       26.78      3.70 o
   5   5   9        2.75        0.24      2.61 o
   0   6   9       38.13       34.46      4.13 o
   1   6   9       32.58       24.12      2.59 o
   2   6   9       75.08       57.24     15.24 o
   3   6   9       13.89        7.27      8.44 o
   4   6   9        3.63        3.30      2.27 o
   0   7   9       40.41       41.44      4.62 o
   1   7   9       94.14      101.82      6.23 o
   2   7   9       69.80       72.43      5.72 o
   3   7   9       28.59       20.87      4.88 o
   4   7   9        2.37        4.86      2.50 o
   0   8   9       53.88       59.57      5.81 o
   1   8   9       13.74       10.00      3.16 o
   2   8   9       21.26       24.91      7.03 o
   3   8   9        0.62        0.88      2.23 o
   0   9   9        1.54        3.52      3.23 o
   1   9   9       11.03       10.18      3.59 o
   2   9   9       10.62       11.77      5.06 o
   3   9   9        4.42        6.48      2.25 o
   0  10   9        7.88        5.03      3.53 o
   1  10   9        0.99        2.44      2.81 o
   2  10   9        8.21        7.46      3.33 o
   0   0  10     2111.53     2163.52     23.45 o
   1   0  10      273.69      232.62     10.36 o
   2   0  10      160.79      174.44      7.97 o
   3   0  10        2.18       11.18      2.70 o
   4   0  10       17.16       20.90      4.81 o
   5   0  10       22.38       46.03      6.27 o
   0   1  10      324.37      302.36     14.23 o
   1   1  10     1366.44     1403.30     14.33 o
   2   1  10      189.03      211.71     10.71 o
   3   1  10       59.05       55.64      4.09 o
   4   1  10       56.25       61.24      5.18 o
   5   1  10        1.69        2.87      2.92 o
   0   2  10      418.63      476.56      8.41 o
   1   2  10      416.24      418.10      8.27 o
   2   2  10       55.96       57.07      3.73 o
   3   2  10       72.39       65.30      4.51 o
   4   2  10       21.41       28.11      4.04 o
   5   2  10       15.19       23.24      6.31 o
   0   3  10      497.79      494.19     14.45 o
   1   3  10       35.82       41.55      3.48 o
   2   3  10       33.41       30.22      1.99 o
   3   3  10      104.59       73.29     43.84 o
   4   3  10       45.73       32.43      3.86 o
   5   3  10        4.11        3.94      2.33 o
   0   4  10       87.35       92.65      4.74 o
   1   4  10      110.38      105.25      5.20 o
   2   4  10       84.02       63.57     17.16 o
   3   4  10       47.82       51.40     14.57 o
   4   4  10       81.66       69.36     22.94 o
   5   4  10        3.00        8.32      2.33 o
   0   5  10      141.66      144.76      6.08 o
   1   5  10      153.36      147.89      9.99 o
   2   5  10        5.74        2.50      2.25 o
   3   5  10       92.95       66.92      7.11 o
   4   5  10        1.18       -0.85      2.68 o
   5   5  10        7.25        3.08      1.78 o
   0   6  10        3.57        1.16      3.09 o
   1   6  10       20.32       24.79      3.59 o
   2   6  10        1.97       11.89      3.13 o
   3   6  10       16.33       19.77     17.83 o
   4   6  10        9.85       15.42      2.74 o
   0   7  10       70.97       79.62      5.90 o
   1   7  10        5.31        8.26      3.96 o
   2   7  10        8.19        9.71      3.07 o
   3   7  10       10.66       13.87      3.15 o
   4   7  10        3.44        0.76      2.52 o
   0   8  10        0.11       -0.32      5.92 o
   1   8  10       17.68       21.52      3.61 o
   2   8  10        0.24        7.18      4.00 o
   3   8  10        2.61        5.16      2.20 o
   0   9  10       29.55       31.57      4.64 o
   1   9  10        9.34       11.48      3.56 o
   2   9  10       10.94       12.72      7.23 o
   3   9  10        1.60        0.50      1.99 o
   0  10  10       18.69       19.98      4.09 o
   1  10  10       17.91       12.98      3.50 o
   1   0  11      735.89      721.73     15.09 o
   2   0  11        7.93        4.22      2.54 o
   3   0  11        4.89       10.86      3.76 o
   4   0  11       91.53       91.93      8.75 o
   5   0  11       10.45        6.26      5.10 o
   0   1  11     2001.47     2037.78     19.54 o
   1   1  11      327.50      342.25      7.29 o
   2   1  11       21.90       20.46      1.85 o
   3   1  11      120.44      129.17      5.98 o
   4   1  11        6.22       11.02      3.03 o
   5   1  11       22.27       24.86      3.50 o
   0   2  11      195.40      230.23      6.22 o
   1   2  11        3.03        5.99      1.69 o
   2   2  11      340.01      327.00      9.30 o
   3   2  11       40.05       53.67      4.53 o
   4   2  11       16.66       23.18      4.12 o
   5   2  11       17.31       30.89      6.48 o
   0   3  11       56.46       45.56      3.27 o
   1   3  11      109.91      101.93      4.65 o
   2   3  11       24.58       13.35     10.40 o
   3   3  11       35.63       34.36      6.63 o
   4   3  11       32.86       23.29     16.53 o
   5   3  11        3.45        8.74      3.68 o
   0   4  11      377.80      382.83      9.30 o
   1   4  11      235.25      190.16     34.46 o
   2   4  11      288.19      237.73      1.96 o
   3   4  11       64.08       57.12     18.72 o
   4   4  11       23.36       24.39      9.08 o
   5   4  11        3.99        6.37      2.73 o
   0   5  11       61.25       59.43      4.22 o
   1   5  11      101.01      103.49      5.44 o
   2   5  11       14.46        4.51      8.69 o
   3   5  11       60.09       72.31     12.85 o
   4   5  11       30.77       29.72      4.67 o
   0   6  11      206.77      187.97     14.11 o
   1   6  11       42.36       41.17      4.04 o
   2   6  11       29.30       21.88      3.45 o
   3   6  11       34.25       45.81      4.54 o
   4   6  11        4.31       11.91      2.54 o
   0   7  11       67.78       68.15      5.43 o
   1   7  11        8.39       10.33      6.74 o
   2   7  11       12.42       13.09      3.22 o
   3   7  11        0.86        1.78      2.57 o
   4   7  11        6.04        8.79      2.86 o
   0   8  11       66.18       66.77      5.66 o
   1   8  11       30.80       30.72      6.20 o
   2   8  11       19.87       24.03      4.19 o
   3   8  11        7.88        8.51      3.02 o
   0   9  11       38.57       31.35      5.01 o
   1   9  11        8.58        6.52      2.92 o
   2   9  11        4.97        4.18      2.92 o
   0  10  11        9.75        1.98      3.43 o
   1  10  11       19.19       19.84     10.23 o
   0   0  12      136.84      107.40      6.18 o
   1   0  12     2760.83     2780.16     31.53 o
   2   0  12        5.57        4.09      3.03 o
   3   0  12       38.31       48.79      5.20 o
   4   0  12        0.88       16.88      4.14 o
   5   0  12       15.30       18.27      4.98 o
   0   1  12      808.60      894.25     11.85 o
   1   1  12      272.96      266.54      8.34 o
   2   1  12      201.75      153.97     43.83 o
   3   1  12      144.07      158.78      6.75 o
   4   1  12       44.75       67.56     10.27 o
   5   1  12       13.33       20.58      3.03 o
   0   2  12       60.96       70.61      6.68 o
   1   2  12      673.49      689.72     36.60 o
   2   2  12      136.85      120.73     30.60 o
   3   2  12        4.21        2.15      5.28 o
   4   2  12       10.67       16.50      6.75 o
   5   2  12       13.03       12.36      3.44 o
   0   3  12      250.77      263.28      7.28 o
   1   3  12      128.85      147.61      8.66 o
   2   3  12       46.82       43.63      3.61 o
   3   3  12       25.69       23.38      2.97 o
   4   3  12       50.84       51.10     16.41 o
   5   3  12       12.65        4.72      6.59 o
   0   4  12        0.32       -2.22      2.22 o
   1   4  12       83.33       69.93      5.05 o
   2   4  12      135.12      103.26     23.47 o
   3   4  12       84.81       63.83     22.60 o
   4   4  12        1.12        2.33      2.04 o
   5   4  12        3.77        1.40      3.15 o
   0   5  12       51.73       54.67      4.18 o
   1   5  12      192.88      184.55      7.72 o
   2   5  12       12.49        8.72      8.39 o
   3   5  12       65.09       72.70      5.91 o
   4   5  12       37.41       33.06      5.28 o
   0   6  12       78.18       82.62      5.32 o
   1   6  12       38.84       45.54      4.13 o
   2   6  12       45.74       63.38     10.80 o
   3   6  12        4.54        5.86      9.12 o
   4   6  12       12.78       17.75      3.48 o
   0   7  12      101.02       85.57      6.19 o
   1   7  12       31.67       43.25      4.23 o
   2   7  12       25.94       28.49      3.81 o
   3   7  12        7.88       10.96      2.79 o
   4   7  12        2.49        1.05      2.29 o
   0   8  12       33.14       41.12      5.14 o
   1   8  12        3.77        5.37      3.46 o
   2   8  12        1.07        8.42      2.88 o
   3   8  12        3.98        7.01      4.93 o
   0   9  12       74.18       85.86      6.51 o
   1   9  12       22.87       21.82      4.99 o
   2   9  12        0.42        1.59      1.82 o
   0  10  12       13.17       21.72      4.11 o
   1  10  12        0.96       -1.84      2.89 o
   1   0  13        0.05      -12.54     12.54 o
   2   0  13        0.65       -0.71      2.61 o
   3   0  13       65.20       58.68      6.81 o
   4   0  13        2.28        1.74      4.60 o
   5   0  13       11.88       11.34      3.58 o
   0   1  13      242.39      172.64    122.64 o
   1   1  13       88.88       83.94      4.35 o
   2   1  13        2.54        0.44      1.93 o
   3   1  13       11.63       12.45      2.94 o
   4   1  13        2.15        3.25      3.78 o
   5   1  13        5.90        8.49      2.53 o
   0   2  13     1315.51     1398.94     20.78 o
   1   2  13      123.62      133.56      7.24 o
   2   2  13       52.53       38.64      3.59 o
   3   2  13        7.36       10.59      6.43 o
   4   2  13        9.75       12.26      3.46 o
   5   2  13       11.47       15.37      2.74 o
   0   3  13      335.47      344.02      8.51 o
   1   3  13        7.49        6.65      2.44 o
   2   3  13      417.96      307.78     74.50 o
   3   3  13      102.75       94.68     35.82 o
   4   3  13        0.14        2.55      2.24 o
   5   3  13       15.33       15.33      2.94 o
   0   4  13      141.93      142.07      6.08 o
   1   4  13      533.52      543.33     11.52 o
   2   4  13        1.30       -5.63      9.25 o
   3   4  13      124.13      103.98     33.02 o
   4   4  13       25.25       36.64      4.54 o
   5   4  13        3.11        0.52      3.51 o
   0   5  13        0.17        2.16      1.70 o
   1   5  13      145.24      152.24      7.96 o
   2   5  13      102.88       77.36     26.28 o
   3   5  13       13.08       15.48      3.39 o
   4   5  13       14.48        5.29      9.21 o
   0   6  13       15.16       16.49      3.15 o
   1   6  13       15.09       10.74      2.91 o
   2   6  13       40.73       38.82      2.81 o
   3   6  13       18.03       28.32      5.90 o
   4   6  13       14.88       13.54      2.66 o
   0   7  13        0.05        2.10      5.31 o
   1   7  13       38.82       48.84      4.95 o
   2   7  13       11.97       13.56      3.28 o
   3   7  13        3.94        1.86      2.36 o
   0   8  13      269.41      294.13     20.20 o
   1   8  13        2.84        4.44      3.17 o
   2   8  13       45.41       50.04      5.62 o
   3   8  13        0.28        1.68      2.33 o
   0   9  13        2.38        9.31      2.69 o
   1   9  13        8.45       10.40      3.59 o
   2   9  13        1.97        3.09      2.58 o
   0  10  13        6.00        4.68      2.36 o
   1  10  13        2.51        3.04      3.95 o
   0   0  14     1954.63     2051.90     26.73 o
   1   0  14      115.62      112.08      7.30 o
   2   0  14       71.90       66.47      6.10 o
   3   0  14       66.17       77.58      7.59 o
   4   0  14       41.30       56.18      7.71 o
   5   0  14       28.47       19.42      4.88 o
   0   1  14       24.75       34.34      2.97 o
   1   1  14      443.34      431.31     12.77 o
   2   1  14      102.17       80.36     25.64 o
   3   1  14       24.77       27.14      3.55 o
   4   1  14       71.30       97.84     16.41 o
   5   1  14        2.92        3.17      2.07 o
   0   2  14      124.45      125.45      5.32 o
   1   2  14       37.16       36.85      2.98 o
   2   2  14      175.10      190.50      7.04 o
   3   2  14       52.74       47.52     23.68 o
   4   2  14       29.63       49.99      5.12 o
   5   2  14        7.09        8.61      3.08 o
   0   3  14        0.17       -0.52      3.34 o
   1   3  14      354.27      362.26      9.35 o
   2   3  14        5.74       -2.07      2.39 o
   3   3  14      118.78       84.11     11.09 o
   4   3  14        6.32        5.00      2.86 o
   5   3  14       33.48       30.12      3.43 o
   0   4  14       14.57       16.26      3.47 o
   1   4  14      138.14      137.56      7.35 o
   2   4  14      268.35      189.68      2.37 o
   3   4  14       87.44       63.48      3.00 o
   4   4  14       25.67       27.50     11.25 o
   0   5  14       40.80       30.88      4.10 o
   1   5  14       95.87      106.49      6.20 o
   2   5  14       41.18       41.78     10.43 o
   3   5  14       10.70       -2.45      2.45 o
   4   5  14        4.20       -1.39      3.10 o
   0   6  14       52.19       64.23      5.10 o
   1   6  14       15.89       17.35      4.65 o
   2   6  14       64.80       66.22      5.73 o
   3   6  14       52.15       58.59     19.18 o
   4   6  14       12.46       19.45      6.08 o
   0   7  14      135.09      155.80      7.92 o
   1   7  14       90.92       83.15      6.63 o
   2   7  14        0.04       -1.06      2.89 o
   3   7  14        4.72        4.79      2.82 o
   0   8  14       26.30       27.97      5.32 o
   1   8  14        9.06        9.76      3.35 o
   2   8  14        4.57       -3.83      3.83 o
   3   8  14        0.20       -2.45      2.45 o
   0   9  14        1.90        4.81      4.48 o
   1   9  14       13.30       17.21      3.55 o
   2   9  14        4.96        3.74      2.95 o
   0  10  14        3.06        0.00      3.49 o
   1   0  15      135.06      124.56      8.28 o
   2   0  15        0.00       -0.42      2.42 o
   3   0  15       32.97       44.83      6.56 o
   4   0  15       47.99       66.82      8.15 o
   5   0  15        0.16       -3.20      3.32 o
   0   1  15       88.62       95.21      4.86 o
   1   1  15      129.06      148.18      6.85 o
   2   1  15      195.61      211.16      7.38 o
   3   1  15       56.98       66.67      5.23 o
   4   1  15       45.71       63.10      5.42 o
   5   1  15        9.33        6.20      2.35 o
   0   2  15      931.24      928.55     14.26 o
   1   2  15       38.53       34.90      3.13 o
   2   2  15      596.01      597.31     12.82 o
   3   2  15      146.38      112.94     30.00 o
   4   2  15       18.10       19.24      5.29 o
   5   2  15        6.72        7.46      2.26 o
   0   3  15      196.46      202.89      7.75 o
   1   3  15      612.10      652.61     12.79 o
   2   3  15       62.88       60.61      4.71 o
   3   3  15       44.01       38.99      4.51 o
   4   3  15       11.74       12.28      3.87 o
   5   3  15        0.50        4.36      1.74 o
   0   4  15       63.77       64.48      4.46 o
   1   4  15       74.66       78.03      5.07 o
   2   4  15       93.54       58.47      2.39 o
   3   4  15       13.31        4.38      9.86 o
   4   4  15        4.81        2.23      6.07 o
   0   5  15       19.07       23.77      3.26 o
   1   5  15        0.48        2.00      2.23 o
   2   5  15        2.73       -2.67      3.00 o
   3   5  15       24.89       26.92     10.04 o
   4   5  15       14.82       14.49      4.10 o
   0   6  15        4.99        2.78      5.01 o
   1   6  15        7.59        3.58      3.85 o
   2   6  15       27.11       11.98     10.30 o
   3   6  15       16.32       12.30      3.10 o
   4   6  15       20.53       23.32      3.68 o
   0   7  15        2.65        9.64      9.34 o
   1   7  15       36.06       41.11      4.72 o
   2   7  15       22.66       27.54     15.77 o
   3   7  15        0.61        1.21      2.88 o
   0   8  15        0.01        1.72      2.85 o
   1   8  15       41.10       34.47      7.18 o
   2   8  15        6.24        8.98      2.84 o
   3   8  15        0.36       -1.28      2.68 o
   0   9  15        4.22        9.11      3.12 o
   1   9  15       21.10       24.04      4.47 o
   2   9  15        3.46        4.42      2.87 o
   0   0  16     2584.43     2640.59     33.21 o
   1   0  16       17.39        9.19      5.32 o
   2   0  16       43.30       33.58      5.24 o
   3   0  16        8.11       12.82      3.91 o
   4   0  16        1.02        2.94      4.32 o
   5   0  16        0.60        0.85      2.19 o
   0   1  16      285.86      273.23      7.77 o
   1   1  16        2.43        3.54      2.41 o
   2   1  16       22.18       24.95      3.10 o
   3   1  16      123.06      156.62     15.84 o
   4   1  16       19.67       26.20      4.14 o
   5   1  16        2.85        3.23      1.84 o
   0   2  16       70.02       57.01      5.26 o
   1   2  16       82.89       64.86     12.81 o
   2   2  16       87.89       90.98      5.72 o
   3   2  16       72.97       60.33     13.56 o
   4   2  16       49.83       47.49     13.09 o
   5   2  16        3.34        6.17      2.40 o
   0   3  16      131.77      134.42      6.15 o
   1   3  16       23.73       20.21      3.72 o
   2   3  16       99.69      129.84      6.27 o
   3   3  16       44.83       32.29      7.19 o
   4   3  16       63.46       51.80     18.21 o
   0   4  16        0.82        3.86      2.58 o
   1   4  16      137.48      147.63      6.93 o
   2   4  16       22.59       16.06      2.90 o
   3   4  16        7.01        9.64      5.21 o
   4   4  16       40.87       36.23     12.35 o
   0   5  16      212.15      239.54      8.58 o
   1   5  16       54.62       48.68      4.96 o
   2   5  16       80.52       56.92      2.75 o
   3   5  16       15.00       27.08      4.88 o
   4   5  16        8.46       12.36      7.09 o
   0   6  16       10.82        7.15     10.36 o
   1   6  16      438.40      478.58     13.53 o
   2   6  16        7.58        1.86      3.25 o
   3   6  16       18.13       13.41      4.24 o
   4   6  16        5.60        9.98      3.67 o
   0   7  16       63.54       68.16      5.97 o
   1   7  16       30.45       31.87      5.01 o
   2   7  16       24.12       19.62      3.10 o
   3   7  16       11.43       20.53      3.81 o
   0   8  16       13.27       14.23      3.65 o
   1   8  16        0.80        2.13      3.29 o
   2   8  16        0.56        2.42      2.82 o
   0   9  16        0.14        1.31      2.81 o
   1   9  16        1.30        0.79      2.84 o
   1   0  17        5.43       -3.93      3.93 o
   2   0  17       25.77       27.30      5.85 o
   3   0  17        4.20        8.92      4.65 o
   4   0  17        7.52       15.35      4.66 o
   5   0  17        2.69        4.06      2.37 o
   0   1  17        1.63        3.93      1.72 o
   1   1  17      184.74      179.65      7.01 o
   2   1  17       45.34       50.42      4.29 o
   3   1  17       53.06       48.29     10.16 o
   4   1  17       26.75       31.11     13.22 o
   0   2  17      231.42      245.95     11.22 o
   1   2  17      450.56      440.28     10.90 o
   2   2  17      373.13      388.71     15.75 o
   3   2  17        0.95        0.97      5.31 o
   4   2  17       34.90       22.19     19.52 o
   0   3  17      406.34      433.28     10.98 o
   1   3  17       76.28       82.97      5.33 o
   2   3  17       91.46      121.23      6.60 o
   3   3  17        9.81       -0.76      3.50 o
   4   3  17       27.72       43.00      4.50 o
   0   4  17        8.44        6.68      3.00 o
   1   4  17       65.41       82.05      5.33 o
   2   4  17        6.01       -0.34      3.19 o
   3   4  17        5.30        4.61      2.76 o
   4   4  17       14.05        4.59      6.30 o
   0   5  17        2.78        3.45      5.37 o
   1   5  17      142.03      119.26     15.95 o
   2   5  17       43.77       37.92      2.78 o
   3   5  17        2.19       -1.91      3.05 o
   4   5  17        5.90        8.97      2.84 o
   0   6  17      307.98      320.70     13.46 o
   1   6  17        4.01        2.67      3.60 o
   2   6  17       22.35       28.40      3.76 o
   3   6  17       42.58       59.49     10.89 o
   0   7  17       37.45       37.30      6.21 o
   1   7  17       43.62       56.67      5.35 o
   2   7  17        7.31        2.50      2.79 o
   3   7  17       13.94       19.56      3.78 o
   0   8  17        2.64        0.55      4.59 o
   1   8  17       10.48       11.74      3.26 o
   2   8  17        0.46        2.42      2.75 o
   0   9  17       10.81        9.01      5.02 o
   1   9  17        7.43       16.88      3.32 o
   0   0  18       61.59       55.83      6.63 o
   1   0  18       23.86       20.05      4.59 o
   2   0  18       74.61       62.98      7.86 o
   3   0  18      144.10      100.52      3.40 o
   4   0  18       20.85       -1.14      3.95 o
   0   1  18        1.23        4.04      3.42 o
   1   1  18        0.44       -0.42      2.15 o
   2   1  18       98.05      125.15      7.03 o
   3   1  18        9.79        6.62     10.20 o
   4   1  18       10.54        8.54      3.00 o
   0   2  18       20.60       20.94      2.98 o
   1   2  18       31.97       32.01      4.02 o
   2   2  18      134.01      150.42     19.06 o
   3   2  18       77.07       63.85     21.76 o
   4   2  18       15.54       16.81     12.52 o
   0   3  18       20.91       18.94      3.81 o
   1   3  18      315.45      237.95     34.02 o
   2   3  18       96.97       72.06     18.68 o
   3   3  18       12.15        1.46      2.26 o
   4   3  18       16.06       10.91      7.83 o
   0   4  18       99.13       98.11      6.08 o
   1   4  18       95.42       84.61      6.07 o
   2   4  18       29.93       26.44      3.10 o
   3   4  18       24.86       23.42      6.34 o
   4   4  18        3.87        6.32      2.84 o
   0   5  18      152.47      135.82      7.90 o
   1   5  18        7.69        5.47      2.65 o
   2   5  18        5.04        6.35      3.10 o
   3   5  18       38.83       32.97     21.07 o
   4   5  18       14.00        7.65     10.74 o
   0   6  18      194.28      213.45      9.60 o
   1   6  18       57.78       55.08      5.64 o
   2   6  18       37.31       40.48     12.62 o
   3   6  18        7.48       10.84      5.40 o
   0   7  18       27.41       23.41      5.36 o
   1   7  18       16.52       23.36      4.97 o
   2   7  18        4.07        6.44      3.00 o
   3   7  18        0.20        2.66      2.15 o
   0   8  18        1.67        2.44      6.17 o
   1   8  18       17.90       14.92     11.06 o
   2   8  18        5.43        9.84      3.30 o
   0   9  18       38.05       51.24     10.66 o
   1   0  19       78.98       55.29      9.13 o
   2   0  19       49.71       39.62      6.87 o
   3   0  19       63.88       80.77      8.57 o
   4   0  19        0.45        0.56      3.43 o
   0   1  19      138.48      130.33      6.19 o
   1   1  19       69.70       71.35      4.97 o
   2   1  19      168.06      150.37     17.37 o
   3   1  19        2.66        1.68      3.01 o
   4   1  19       16.76        0.00      2.58 o
   0   2  19        3.51        1.29      2.20 o
   1   2  19      119.60      128.26      6.46 o
   2   2  19       53.02       39.84      6.23 o
   3   2  19      192.26      207.83     10.45 o
   4   2  19        8.85        1.76      2.91 o
   0   3  19      168.77      177.54      7.60 o
   1   3  19       86.50       71.74      6.07 o
   2   3  19       69.93       54.70     12.88 o
   3   3  19       53.24       71.99      6.16 o
   4   3  19       23.53       20.27      2.38 o
   0   4  19       86.51      102.40      6.42 o
   1   4  19       69.53       74.02      5.71 o
   2   4  19       47.95       30.32      2.64 o
   3   4  19       43.68       32.28      2.25 o
   4   4  19        0.22        1.62      2.06 o
   0   5  19      433.23      433.19     12.64 o
   1   5  19       62.70       50.45     12.99 o
   2   5  19       15.71       20.67      3.97 o
   3   5  19        3.69        6.60      3.21 o
   0   6  19      125.97      139.50      8.32 o
   1   6  19       99.93      103.67      6.82 o
   2   6  19        5.76        6.95      3.84 o
   3   6  19        0.44        1.78      2.70 o
   0   7  19        0.38       -2.38      4.17 o
   1   7  19       31.89       30.73      4.54 o
   2   7  19       13.87       15.19      3.59 o
   0   8  19        0.54       -3.05      3.43 o
   1   8  19        3.01        2.49      7.02 o
   0   0  20       52.11       50.79      5.77 o
   1   0  20       78.99       50.84      8.86 o
   2   0  20        6.00       -9.15      9.15 o
   3   0  20      153.47      187.25     13.10 o
   4   0  20       11.59        9.26      4.97 o
   0   1  20       63.99       45.92     11.09 o
   1   1  20      274.00      292.15     12.11 o
   2   1  20       89.74       77.17      6.48 o
   3   1  20       28.67       30.27      4.76 o
   4   1  20        8.38       -0.97      2.53 o
   0   2  20       99.38      101.54      5.95 o
   1   2  20       52.09       62.42      5.10 o
   2   2  20       26.72       25.13      6.76 o
   3   2  20        3.58        4.11      5.99 o
   4   2  20       12.96       10.14      7.77 o
   0   3  20      201.71      195.01     15.65 o
   1   3  20       22.85       22.11      2.85 o
   2   3  20       65.29       48.26      2.13 o
   3   3  20       18.27       19.20      3.51 o
   4   3  20        0.24       -0.32      2.16 o
   0   4  20      224.16      216.54      9.39 o
   1   4  20       80.39       76.57      5.97 o
   2   4  20        0.91        1.12      3.41 o
   3   4  20       23.07       27.76      4.67 o
   4   4  20       22.39       23.26      3.29 o
   0   5  20        0.00        5.24      3.89 o
   1   5  20       41.69       32.66      5.26 o
   2   5  20       27.11       27.60     20.79 o
   3   5  20        7.48        4.15      2.90 o
   0   6  20      147.65      155.28     11.75 o
   1   6  20       17.82       37.02      4.20 o
   2   6  20       22.08       28.79      7.83 o
   3   6  20       10.01       14.12      3.30 o
   0   7  20        1.99        6.17      4.29 o
   1   7  20        7.02        1.73      3.53 o
   2   7  20        1.29        2.54      3.12 o
   0   8  20       10.47       15.30      6.50 o
   1   8  20        5.25        5.61      3.85 o
   1   0  21       81.25       65.81     12.59 o
   2   0  21      237.03      234.39     15.27 o
   3   0  21       92.02      111.29      9.84 o
   4   0  21        0.21       -2.59      3.41 o
   0   1  21       51.25       52.25      5.71 o
   1   1  21      362.74      353.28     11.40 o
   2   1  21        8.45        8.56      3.41 o
   3   1  21       24.06       21.27      5.61 o
   4   1  21       10.90        4.30      5.09 o
   0   2  21        1.03        4.31      3.93 o
   1   2  21      153.29      161.85     14.82 o
   2   2  21      111.47      111.18      6.76 o
   3   2  21        7.05       13.40      4.88 o
   4   2  21        4.12        6.66      4.11 o
   0   3  21      288.81      311.12     10.57 o
   1   3  21      127.55      153.93     10.50 o
   2   3  21       15.76       22.32      4.03 o
   3   3  21        2.79       12.16      5.63 o
   4   3  21        7.14        3.84      3.22 o
   0   4  21      284.23      309.94     10.78 o
   1   4  21       88.26       69.72     20.10 o
   2   4  21        2.35        6.32      2.80 o
   3   4  21        3.34        0.35      2.87 o
   0   5  21        6.25       10.39      5.03 o
   1   5  21       93.11      110.94      7.15 o
   2   5  21        5.42        3.57      9.05 o
   3   5  21        4.15        5.69      3.08 o
   0   6  21        2.59        4.99      3.76 o
   1   6  21       16.95       15.21      4.07 o
   2   6  21        1.42       -2.85      2.99 o
   0   7  21       25.01       38.37      7.06 o
   1   7  21       22.64       33.89      5.04 o
   2   7  21        8.10        0.99      5.42 o
   0   8  21        0.76        3.33      3.35 o
   0   0  22       29.29       24.44      5.16 o
   1   0  22      120.44      126.69     10.53 o
   2   0  22      162.00      174.86     13.74 o
   3   0  22        2.95       -1.88      5.57 o
   4   0  22       11.32       14.09      4.44 o
   0   1  22      302.40      278.50     15.24 o
   1   1  22       47.31       44.99     14.98 o
   2   1  22       25.33       31.58      5.17 o
   3   1  22       16.42       19.85      3.84 o
   4   1  22        4.99        9.93      2.36 o
   0   2  22       37.40       50.23      9.32 o
   1   2  22        8.79        3.00      3.57 o
   2   2  22        4.73        3.20      3.06 o
   3   2  22       32.23       45.37      4.95 o
   4   2  22        0.52        0.96      1.97 o
   0   3  22       37.08       37.14      5.44 o
   1   3  22       13.16        3.12      2.76 o
   2   3  22       41.55       56.29      6.69 o
   3   3  22       13.07       15.86      5.98 o
   0   4  22       58.43       58.28      5.54 o
   1   4  22       15.40        4.06      2.84 o
   2   4  22       19.93       18.86      3.88 o
   3   4  22       10.88       10.30      6.53 o
   0   5  22        0.57        4.22      3.92 o
   1   5  22       15.50       14.59      3.84 o
   2   5  22       38.98       39.89      9.94 o
   3   5  22        1.07       -3.12      3.18 o
   0   6  22        1.00        4.00      4.62 o
   1   6  22        0.46        0.53      3.18 o
   2   6  22        0.43        4.76      5.58 o
   0   7  22       13.51       13.58      6.91 o
   1   7  22        3.30       14.18      3.52 o
   1   0  23       10.39       -4.05      7.25 o
   2   0  23        3.44       -7.15      7.15 o
   3   0  23        0.60        4.20      3.66 o
   0   1  23        8.65      -30.18     64.08 o
   1   1  23      109.82       99.79     13.23 o
   2   1  23       30.14       32.60      4.32 o
   3   1  23        6.49       11.17      3.18 o
   0   2  23        5.23        7.07      4.90 o
   1   2  23       76.12       68.91      5.67 o
   2   2  23       20.06       23.79      3.97 o
   3   2  23        9.62        9.76      3.33 o
   0   3  23       28.08       26.92      4.29 o
   1   3  23       17.66       11.65     10.50 o
   2   3  23       29.92       36.13      6.51 o
   3   3  23       28.59       39.76      5.60 o
   0   4  23        1.43       -0.24      2.94 o
   1   4  23        8.60       -2.94      3.07 o
   2   4  23        7.34        3.37      2.60 o
   3   4  23        5.13       11.68      3.49 o
   0   5  23       15.26       25.56      7.81 o
   1   5  23        1.13        0.71      3.76 o
   2   5  23        9.73       14.15      3.74 o
   0   6  23        0.09        1.07      5.56 o
   1   6  23       17.28       20.48      4.30 o
   2   6  23        4.93        4.29      3.90 o
   0   7  23       13.78       15.19      3.84 o
   1   7  23       29.96       33.53      5.45 o
   0   0  24        2.80        4.04      4.54 o
   1   0  24       15.45        0.00      3.93 o
   2   0  24       20.94       21.41      6.31 o
   3   0  24        8.82        8.19      3.90 o
   0   1  24      132.57      134.87     12.61 o
   1   1  24       49.76       46.93      5.66 o
   2   1  24        8.48       14.83      8.03 o
   3   1  24        0.95        1.45      2.63 o
   0   2  24       52.59       49.97      5.49 o
   1   2  24        8.30        3.60      5.30 o
   2   2  24       26.41       24.19      4.16 o
   3   2  24        7.76        3.61      2.75 o
   0   3  24        0.32       -3.18      3.18 o
   1   3  24       14.37       14.30      3.26 o
   2   3  24        1.69        3.75      2.55 o
   3   3  24        1.66        3.60      3.77 o
   0   4  24       32.33       39.36      4.68 o
   1   4  24       31.11       35.21      6.47 o
   2   4  24       14.49       12.89      3.58 o
   3   4  24        0.37       -1.25      2.74 o
   0   5  24        0.21        2.62      3.57 o
   1   5  24        7.96       13.80      4.00 o
   2   5  24       18.23       20.99      3.67 o
   0   6  24        1.63       -3.51      3.51 o
   1   6  24        1.07        2.67      3.13 o
   1   0  25       14.93        6.21      5.23 o
   2   0  25        3.59       -4.91      4.91 o
   3   0  25        3.25        4.44      3.15 o
   0   1  25      124.71      131.60     41.16 o
   1   1  25        9.99        1.42      8.52 o
   2   1  25        0.27       -3.34      3.34 o
   3   1  25        4.54        8.90      2.57 o
   0   2  25        7.73       10.65      5.31 o
   1   2  25        9.74       14.72     10.11 o
   2   2  25        0.19       -3.53      3.53 o
   3   2  25        1.54       -0.91      2.97 o
   0   3  25       13.44       14.34      3.18 o
   1   3  25        7.11        5.75      4.11 o
   2   3  25        3.14        7.33      2.56 o
   3   3  25       31.99       34.50      4.62 o
   0   4  25       28.42       37.53     11.01 o
   1   4  25        3.41        4.58      2.96 o
   2   4  25        8.49        4.55      3.68 o
   0   5  25       19.66       22.58      4.46 o
   1   5  25       12.14       16.35      4.06 o
   2   5  25        2.29       -0.94      2.94 o
   0   6  25        0.09       -3.48      3.48 o
   1   6  25        0.85       -1.59      3.28 o
   0   0  26        1.57        3.72      3.72 o
   1   0  26        0.13        0.60      3.84 o
   2   0  26        6.76       11.82      4.06 o
   3   0  26        0.26       -1.07      3.29 o
   0   1  26        0.33      -27.96     46.45 o
   1   1  26       22.06        8.49      7.84 o
   2   1  26       23.57       23.71      4.39 o
   3   1  26        0.65        0.16      3.56 o
   0   2  26       13.85        5.37      7.43 o
   1   2  26       47.74       36.31      4.61 o
   2   2  26        2.71        6.16      2.14 o
   0   3  26        4.09        3.43      5.03 o
   1   3  26        6.38        4.93      3.87 o
   2   3  26        8.86       10.14      3.24 o
   0   4  26       28.51       27.89      5.17 o
   1   4  26        4.31        4.31      4.52 o
   2   4  26        3.03        0.96      3.33 o
   0   5  26        0.08        0.69      2.95 o
   1   5  26       16.77       13.70     12.60 o
   1   0  27        0.34       -6.01      6.01 o
   2   0  27        0.27       -4.32      4.32 o
   0   1  27       28.72       26.14      4.43 o
   1   1  27        0.49       -4.05      4.05 o
   2   1  27        4.75        5.92      9.71 o
   0   2  27        1.21        0.00      3.93 o
   1   2  27        5.33        2.73      3.42 o
   2   2  27        2.08        0.07      2.72 o
   0   3  27        6.62        4.94      3.14 o
   1   3  27        5.07        4.74      7.04 o
   2   3  27       19.71       13.74     11.72 o
   0   4  27        3.74        2.62      3.74 o
   1   4  27        8.04        3.61      4.13 o
   0   5  27        1.80       -0.24      3.25 o
   0   0  28        0.54       -4.77      4.77 o
   1   0  28        0.02        0.60      2.69 o
   2   0  28       10.78        6.29      3.66 o
   0   1  28        2.23       -6.41      9.95 o
   1   1  28       22.94       14.99     14.62 o
   2   1  28        1.16        0.30      3.11 o
   0   2  28        0.25       -1.76      2.90 o
   1   2  28        3.27        7.25      2.93 o
   2   2  28        7.97        8.89      3.16 o
   0   3  28        1.25        3.03      3.03 o
   1   3  28        7.48        2.58      7.43 o
   0   4  28        2.72        1.49      3.67 o
   1   4  28        0.61        1.37      3.34 o
   1   0  29        8.29        0.61      3.35 o
   0   1  29        1.45       -8.35     10.21 o
   1   1  29        1.50       -1.20      2.63 o
   0   2  29       19.52       21.33      7.76 o
   1   2  29        6.11       -0.50      2.58 o
   0   3  29        0.93       -2.13      2.89 o
   1   3  29        9.12       -0.91      3.43 o
   0   0  30        0.84       -0.57      3.11 o
   1   0  30        0.03        0.55      3.47 o
   0   1  30        2.03        3.44      3.12 o
   1   1  30        5.52        4.32      2.84 o
   0   2  30        4.44        0.12      3.57 o
 
